# Supplementary material for: Epigenetic Regulation of Production Traits in Ruminants: Implications for Breeding and Selection
Source: Biology (Basel). 2026 Mar 3;15(5):416. doi: 10.3390/biology15050416 (PMC12984340; doi:10.3390/biology15050416)
Supplement: Supplementary file 1 [file biology-15-00416-s001.zip]

Archive with 2 entries (2 files):
- biology-4132876-supplementary.xlsx
- biology-4132876-supplementary-Figure S1.pdf
