# Supplementary material for: Epigenetic Regulation of Production Traits in Ruminants: Implications for Breeding and Selection
Source: Biology (Basel). 2026 Mar 3;15(5):416. doi: 10.3390/biology15050416 (PMC12984340; doi:10.3390/biology15050416)
Supplement: Supplementary file 1 [file biology-15-00416-s001.zip › biology-4132876-supplementary.xlsx]

## Sheet: Supplementary Table S1
Supplementary Table S1. Epigenetic regulation of muscle development and adipogenesis in ruminants.
Traits	Tissue/Cell Type	Key Technologies	Epigenetic Marks	Key Gene/Pathways	References
Muscle growth and development	Longissimus dorsi muscle, Skeletal muscle satellite cells	ATAC-seq, RNA-seq, Small RNA-seq, circRNA seq, WGBS	Chromatin accessibility and miRNA-mediated regulation, lncRNA-mediated transcriptional regulation (cis/trans), circRNA-mediated miRNA sponging, DNA methylation and promoter chromatin accessibility dynamics	FOXO1, ZBED6, CRY2,CFL2,SIX1,SIX2,NDRG4, NEDD4L, SCN3B, AGT, HDAC4, DES, ACACB, PCK2, LIPE TGFβ2, MyoD, MyoG, MyHC, ARID5B, MYOG, ENO1, NR1D1, FADS1, ZFP36L2, SLC25A1; Pathways: Hippo.Ras, MAPK, Wnt, FoxO, AMPK, PI3K-Akt, PPAR, Hippo,TGF-beta	[76-78]
Adipogenesis and fat deposition	Biceps femoris muscle, Longissimus thoracis muscle, adipose tissue	RNA-Seq, WGBS	lncRNA–miRNA–mRNA (ceRNA) regulatory network, Gene body DNA methylation associated with lipid metabolism	HADHA, CPT1A; ACSM1, EHHADH, BDH1, APLNR, GPLD1, S100A9; Pathways: PPAR signaling pathway	[79,80]
Note: Summary of representative epigenetic studies on muscle development and adipogenesis in rumi-nants. The table summarizes the species, tissue or cell type, epigenetic layer, analytical methods, and key biological findings related to growth- and fat deposition–associated traits. Species abbreviations and classifications apply consistently across Tables S1-S4. Abbreviations: ATAC-seq, Assay for…

## Sheet: Supplementary Table S2
Supplementary Table S2. Epigenetic regulation of reproductive traits in ruminants.
Traits	Tissue/Cell Type	Key Technologies	Epigenetic Marks	Key Gene/Pathways	References
Spermatogenesis and male fertility	Seminiferous tubules, Germ cells, Sperm	RNA-seq, scRNA-seq, EM-seq	lncRNA-mediated transcriptional regulation, DNA methylation associated with sex chromosome–linked fertility traits	Piwil1/2/4, Dnmt3l, Gtsf1, Ddx4, Sycp1, Sycp3, Kit, Sox9, OR6A2, OR3A1, SPATA1, SPATA22, SPATA6L, ADCY9, PDGFRA; Pathways: PI3K/Akt, MAPK, Rap1, development-related pathways	[82,89]
Follicular development and female fertility	Follicular fluid extracellular vesicles	scRNA-seq	miRNA-mediated regulation of follicular development	Pathways: FoxO, MAPK, PI3K-AKT	[85]
Early embryonic development	Oocytes and early embryos	WGEMS, ddPCR	Mitochondrial DNA methylation during early embryogenesis	Pathways: ND6, CYTB	[90]
Reproductive endocrine regulation and sexual maturation	Hypothalamus, distal pituitary	RNA-seq, miRNA-seq	lncRNA-mediated transcriptional regulation (cis/trans), miRNA-mediated regulation of estrus and reproductive endocrine function	LHB, TSHB, OXT, GH, Lhx1, DENND1A, EML6, SIX1; Pathways: GnRH, Wnt, ErbB, circadian rhythm pathway, GnRH signaling, p53 signaling	[91,92]
Note: Summary of representative epigenetic studies on ruminant reproduction. The table summarizes the species, reproductive tissue or cell type, epigenetic mechanisms, experimental approaches, and associated reproductive traits, including gametogenesis, follicular development, embryo compe-tence, and sex-related differences. Abbreviations: RNA-seq, RNA sequencing; scRNA-seq, Single-cell RNA seque…

## Sheet: Supplementary Table S3
Supplementary Table S3. Epigenetic regulation of metabolism, immunity, and disease in ruminants.
Traits	Tissue/Cell Type	Key Technologies	Epigenetic Marks	Key Gene/Pathways	References
Milk fat metabolism Immune response	Goat mammary epithelial cells, Alveolar macrophages, Lymph nodes, abomasum, duodenum	RNA-seq, ChIP-seq, Mammalian methylation array	H3K9ac, H3K4me3, H3K27ac, H3K4me1, H3K27me3, DNA methylation	FASN, SCD1, FADS1, FADS2, LPIN1, DGAT1, MBOAT2, PPARG, BHLHE40/41, TLR, IFNG, SATB1, LRFN5, ZEB2; Pathways: Wnt/β-catenin, Th1/Th2, RAR, NGF, IL pathways	[94,98,99]
Disease susceptibility and pathogenesis	Peripheral blood, Brain (Thalamus), Ileocecal valve	WGBS, IHC, RT-qPCR, RNA-Seq	DNA methylation, Decreased 5mC & 5hmC levels, lncRNA-mediated transcriptional regulation	IL1R1, LAIR1, BOLA, BOLA-DQB, IL10RA, IL17F, DEFB, DNMT3B, HDAC2, TET1, MTMR9, RGMB, HOXA6, IL-6, PRNCR1, HOXA-AS3; Pathways: Calcium signaling, MAPK signaling, Metabolic pathways	[97,100,101]
Note: Summary of representative epigenetic studies on metabolic regulation, immune responses, and disease susceptibility in ruminants. The table summarizes the species, tissue or cell type, epigenetic layer, analytical platforms, and major associations with metabolic and immune traits, including mastitis and infectious diseases. Abbreviations: ChIP-seq, Chromatin immunoprecipitation sequencing; R…

## Sheet: Supplementary Table S4
Supplementary Table S4. Epigenetic regulation of ruminant livestock product traits.
Traits	Tissue/Cell Type	Key Technologies	Epigenetic Marks	Key Gene/Pathways	References
Milk production and composition	Mammary tissue, Bovine mammary epithelial cells	MSP, COBRA, RNA-seq	DNA methylation–mediated regulation, miRNA-mediated post-transcriptional regulation	GDF-9, GHR, RAI14;Akt/mTOR signaling pathway	[102,104]
Meat quality traits	Heart, liver, spleen, lung, kidney, muscle, adipose, Longissimus dorsi muscle, Longissimus lumborum/ thoracis muscle	RNA-seq , WGCNA, MethylRAD, MBD-seq, RRBS	ncRNA-mediated regulation of lipid deposition, DNA methylation associated with muscle development, DNA methylation associated with meat tenderness	PLIN1, CDK6, CDK12, G3BP1, MAPK4, IGF2, TMEM8C, MUSTN1, CACNA1S, ABCA1, ABCG1, MYH8, MYO5A, MYO10, UHRF1, GNAS, EBF3; Pathways: PPAR, insulin, AMPK, MAPK, PI3K-Akt signaling, Metabolic pathways, G protein signaling, cAMP pathway	[113-116]
Hair follicle development and fiber traits	Skin tissue, hair follicle, dermal papilla cells	RNA-seq, IHC, RT-qPCR	lncRNA-mediated regulation of hair follicle development	KRTAP15-1, FGF1, IGF1, RAC2, FOXN1, KRT71, KRT82, LIPK,DNASE1L2; Pathways: Wnt, PI3K-Akt, Ras, MAPK pathway	[117,118]
Note: Summary of representative epigenetic studies on ruminant livestock product traits. The table summarizes the species, target tissue, epigenetic regulatory layer, methodological approaches, and main associations with dairy and meat production traits, including milk yield and composition, in-tramuscular fat deposition, and meat quality. Abbreviations: MSP, Methylation-specific PCR; COBRA, Comb…

## Sheet: Supplementary Table S5
Supplementary Table S5. Glossary of key epigenetic terms.
Term	Definition
Epigenetics	The study of heritable and reversible molecular modifications that regulate gene expression without altering the DNA sequence, including DNA methylation, histone modifications, and non-coding RNAs.
DNA methylation	A chemical modification involving the addition of a methyl group to cytosine residues, typically at CpG sites, that influences gene expression, chromatin structure, and genome stability.
Differentially methylated region (DMR)	A genomic region showing significant differences in DNA methylation levels between tissues, developmental stages, physiological conditions, or phenotypic groups.
Histone modification	Post-translational chemical modifications of histone proteins (e.g., methylation, acetylation) that alter chromatin structure and regulate transcriptional activity.
Chromatin accessibility	The degree to which genomic regions are open or closed to transcription factors and regulatory proteins, reflecting transcriptional potential and regulatory activity.
Non-coding RNA (ncRNA)	RNA molecules that do not encode proteins but regulate gene expression at transcriptional or post-transcriptional levels, including microRNAs, long non-coding RNAs, and circular RNAs.
Epigenome-wide association study (EWAS)	An analytical approach that identifies associations between epigenetic variation across the genome and phenotypic traits, analogous to genome-wide association studies.
Methylation quantitative trait locus (meQTL)	A genetic locus in which DNA sequence variation is associated with variation in DNA methylation levels at specific genomic sites.
Genomic imprinting	An epigenetic phenomenon in which gene expression depends on parental origin, typically regulated by allele-specific DNA methylation established during gametogenesis.
Epigenetic reprogramming	The dynamic resetting of epigenetic marks during key developmental stages, such as gametogenesis and early embryogenesis, enabling developmental plasticity.
Epigenetic plasticity	The capacity of epigenetic states to respond to environmental, nutritional, or physiological cues, contributing to phenotypic variation and adaptation.
Transgenerational epigenetic inheritance	The transmission of epigenetic information across generations independent of DNA sequence changes, potentially influencing offspring phenotypes.
Multi-omics integration	The combined analysis of multiple molecular data layers (e.g., genomics, epigenomics, transcriptomics) to improve biological interpretation and trait prediction.
Chromatin remodeling	ATP-dependent processes that reposition or restructure nucleosomes, thereby modulating chromatin accessibility and gene regulation.
